# Supplementary material for: Supramolecular Surface Functionalization of Iron Oxide Nanoparticles with α-Cyclodextrin-Based Cationic Star Polymer for Magnetically-Enhanced Gene Delivery
Source: Pharmaceutics. 2021 Nov 6;13(11):1884. doi: 10.3390/pharmaceutics13111884 (PMC8624969; doi:10.3390/pharmaceutics13111884)
Supplement: Supplementary file 1 [file pharmaceutics-13-01884-s001.zip]

Archive with 1 entries (1 files):
- pharmaceutics-1422285-supplementary.pdf
